# Supplementary material for: Maternal infections during pregnancy and offspring cognitive outcome: A nationwide full-sibling cohort study
Source: PLoS Med. 2025 Jun 24;22(6):e1004657. doi: 10.1371/journal.pmed.1004657 (PMC12221162; doi:10.1371/journal.pmed.1004657)
Supplement: S1 Data — All analyses are adjusted for maternal and paternal age at childbirth, maternal and paternal educational level, and number of older siblings. The estimates are also presented graphically in Fig 1. Blank cells denote antimicrobial subtypes with 100 or fewer children exposed in the full-brother cohort, yielding uninformative IQ point estimates. (XLSX) [file pmed.1004657.s002.xlsx]

## Sheet: Sheet1
Antimicrobial prescription	Adjustment	Estimate_Language	CI_Language	pval_Language	Estimate_Mathematics	CI_Mathematics	pval_Mathematics	Estimate_Intelligence	CI_Intelligence	pval_Intelligence
Any number of prescriptions	Covariate-adjusted only	-0.031	(-0.039 to -0.022)	<0.001	-0.062	(-0.069 to -0.054)	<0.001	-0.662	(-0.977 to -0.346)	<0.001
One	Covariate-adjusted only	-0.026	(-0.035 to -0.016)	<0.001	-0.051	(-0.060 to -0.042)	<0.001	-0.539	(-0.904 to -0.175)	0.004
Two	Covariate-adjusted only	-0.033	(-0.049 to -0.017)	<0.001	-0.080	(-0.095 to -0.066)	<0.001	-0.886	(-1.498 to -0.274)	0.005
Three	Covariate-adjusted only	-0.055	(-0.081 to -0.029)	<0.001	-0.091	(-0.116 to -0.066)	<0.001	-0.488	(-1.495 to 0.519)	0.342
Four or more	Covariate-adjusted only	-0.058	(-0.091 to -0.024)	<0.001	-0.085	(-0.117 to -0.053)	<0.001	-1.924	(-3.270 to -0.579)	0.005
Type of antimicrobial prescription
Any β-lactam	Covariate-adjusted only	-0.030	(-0.038 to -0.021)	<0.001	-0.053	(-0.061 to -0.045)	<0.001	-0.651	(-0.998 to -0.304)	<0.001
Any β-lactamase sensitive penicillin	Covariate-adjusted only	-0.021	(-0.032 to -0.011)	<0.001	-0.038	(-0.049 to -0.028)	<0.001	-0.416	(-0.841 to 0.009)	0.055
Any β-lactamase resistent penicillin	Covariate-adjusted only	-0.011	(-0.072 to 0.050)	0.723	-0.050	(-0.107 to 0.007)	0.088	-0.551	(-3.098 to 1.996)	0.671
Extended-spectrum penicillin	Covariate-adjusted only	-0.038	(-0.050 to -0.026)	<0.001	-0.066	(-0.077 to -0.054)	<0.001	-0.885	(-1.357 to -0.413)	<0.001
Cephalosporin*	Covariate-adjusted only	0.050	(-0.116 to 0.217)	0.553	0.039	(-0.119 to 0.196)	0.632
Any macrolide	Covariate-adjusted only	-0.004	(-0.025 to 0.017)	0.714	-0.058	(-0.078 to -0.038)	<0.001	-0.055	(-0.864 to 0.755)	0.894
Azithromycin	Covariate-adjusted only	-0.026	(-0.078 to 0.026)	0.331	-0.063	(-0.112 to -0.013)	0.013	1.166	(-0.948 to 3.280)	0.280
Erythromycin	Covariate-adjusted only	0.002	(-0.022 to 0.025)	0.898	-0.053	(-0.075 to -0.031)	<0.001	-0.055	(-0.963 to 0.852)	0.905
Roxithromycin	Covariate-adjusted only	0.018	(-0.054 to 0.091)	0.618	-0.071	(-0.140 to -0.002)	0.043	0.236	(-2.604 to 3.077)	0.870
Other macrolide*	Covariate-adjusted only	-0.071	(-0.194 to 0.052)	0.256	-0.118	(-0.234 to -0.001)	0.048
Trimethoprim*	Covariate-adjusted only	0.005	(-0.163 to 0.173)	0.951	0.019	(-0.141 to 0.180)	0.813
Sulfonamide	Covariate-adjusted only	-0.045	(-0.060 to -0.030)	<0.001	-0.077	(-0.092 to -0.063)	<0.001	-0.915	(-1.490 to -0.340)	0.002
Quinolone*	Covariate-adjusted only	-0.024	(-0.157 to 0.110)	0.729	-0.128	(-0.254 to -0.002)	0.046
Triazole antifungal	Covariate-adjusted only	0.003	(-0.036 to 0.042)	0.881	-0.035	(-0.072 to 0.001)	0.059	0.226	(-1.258 to 1.709)	0.766
Nucleotide/nucleoside-analogue	Covariate-adjusted only	0.017	(-0.050 to 0.084)	0.618	-0.093	(-0.156 to -0.029)	0.004	-0.407	(-2.913 to 2.098)	0.750
Hospitalization for infection
Any number of hospitalizations	Covariate-adjusted only	-0.065	(-0.092 to -0.039)	<0.001	-0.100	(-0.126 to -0.075)	<0.001	-1.647	(-2.670 to -0.625)	0.002
One	Covariate-adjusted only	-0.066	(-0.094 to -0.038)	<0.001	-0.094	(-0.121 to -0.068)	<0.001	-0.973	(-2.058 to 0.111)	0.079
Two or more	Covariate-adjusted only	-0.060	(-0.136 to 0.016)	0.120	-0.146	(-0.217 to -0.074)	<0.001	-6.912	(-9.916 to -3.908)	<0.001
Any number of prescriptions	Additionally adjusted for shared family factors	0.002	(-0.006 to 0.011)	0.593	-0.011	(-0.018 to -0.004)	0.003	0.296	(-0.061 to 0.653)	0.105
One	Additionally adjusted for shared family factors	0.000	(-0.009 to 0.010)	0.920	-0.008	(-0.016 to -0.000)	0.042	0.251	(-0.147 to 0.649)	0.217
Two	Additionally adjusted for shared family factors	0.007	(-0.009 to 0.023)	0.374	-0.021	(-0.034 to -0.008)	0.002	0.555	(-0.119 to 1.228)	0.106
Three	Additionally adjusted for shared family factors	0.002	(-0.024 to 0.028)	0.882	-0.005	(-0.026 to 0.017)	0.666	0.472	(-0.607 to 1.550)	0.391
Four or more	Additionally adjusted for shared family factors	0.016	(-0.019 to 0.051)	0.367	-0.016	(-0.045 to 0.013)	0.287	-0.906	(-2.446 to 0.635)	0.249
Type of antimicrobial prescription
Any β-lactam	Additionally adjusted for shared family factors	0.005	(-0.005 to 0.014)	0.319	-0.006	(-0.014 to 0.002)	0.127	0.178	(-0.211 to 0.568)	0.370
Any β-lactamase sensitive penicillin	Additionally adjusted for shared family factors	0.003	(-0.008 to 0.014)	0.566	-0.009	(-0.018 to 0.000)	0.057	0.001	(-0.462 to 0.464)	0.997
Any β-lactamase resistent penicillin	Additionally adjusted for shared family factors	0.035	(-0.025 to 0.094)	0.256	0.007	(-0.041 to 0.056)	0.764	1.479	(-1.172 to 4.130)	0.274
Extended-spectrum penicillin	Additionally adjusted for shared family factors	0.002	(-0.010 to 0.015)	0.697	-0.006	(-0.016 to 0.004)	0.241	0.386	(-0.155 to 0.927)	0.162
Cephalosporin*	Additionally adjusted for shared family factors	0.076	(-0.088 to 0.241)	0.364	0.007	(-0.127 to 0.141)	0.914
Any macrolide	Additionally adjusted for shared family factors	0.017	(-0.005 to 0.038)	0.127	-0.011	(-0.029 to 0.006)	0.203	-0.144	(-1.055 to 0.767)	0.757
Azithromycin	Additionally adjusted for shared family factors	-0.001	(-0.053 to 0.052)	0.981	-0.045	(-0.088 to -0.002)	0.040	0.925	(-1.391 to 3.241)	0.434
Erythromycin	Additionally adjusted for shared family factors	0.012	(-0.012 to 0.037)	0.314	-0.011	(-0.031 to 0.009)	0.269	-0.583	(-1.611 to 0.444)	0.266
Roxithromycin	Additionally adjusted for shared family factors	0.080	(0.009 to 0.152)	0.028	0.001	(-0.058 to 0.060)	0.977	2.227	(-0.785 to 5.238)	0.147
Other macrolide*	Additionally adjusted for shared family factors	0.057	(-0.062 to 0.175)	0.349	0.012	(-0.086 to 0.110)	0.812
Trimethoprim*	Additionally adjusted for shared family factors	-0.164	(-0.336 to 0.008)	0.062	-0.086	(-0.230 to 0.057)	0.238
Sulfonamide	Additionally adjusted for shared family factors	-0.002	(-0.018 to 0.014)	0.825	-0.019	(-0.032 to -0.006)	0.005	0.720	(0.057 to 1.384)	0.033
Quinolone*	Additionally adjusted for shared family factors	-0.158	(-0.287 to -0.029)	0.017	-0.090	(-0.196 to 0.015)	0.094
Triazole antifungal	Additionally adjusted for shared family factors	-0.006	(-0.045 to 0.033)	0.757	0.003	(-0.028 to 0.035)	0.830	-0.209	(-1.772 to 1.355)	0.794
Nucleotide/nucleoside-analogue	Additionally adjusted for shared family factors	-0.009	(-0.083 to 0.065)	0.804	-0.076	(-0.137 to -0.015)	0.014	1.705	(-1.867 to 5.277)	0.349
Hospitalization for infection
Any number of hospitalizations	Additionally adjusted for shared family factors	-0.023	(-0.051 to 0.005)	0.103	0.003	(-0.020 to 0.026)	0.809	0.371	(-0.831 to 1.573)	0.545
One	Additionally adjusted for shared family factors	-0.037	(-0.066 to -0.008)	0.013	0.004	(-0.020 to 0.028)	0.766	0.838	(-0.434 to 2.109)	0.196
Two or more	Additionally adjusted for shared family factors	0.084	(0.005 to 0.163)	0.037	-0.004	(-0.068 to 0.061)	0.909	-3.284	(-6.747 to 0.178)	0.063
